# Supplementary material for: Quantification of water requirement of some major crops under semi-arid climate in Turkey
Source: PeerJ. 2022 Jul 7;10:e13696. doi: 10.7717/peerj.13696 (PMC9271273; doi:10.7717/peerj.13696)
Supplement: Supplemental Information 1 [file peerj-10-13696-s001.cro]

CROPWAT 8.0 Crop data
Pistachio           
20 69 80 60 
  0.42  1.51  0.39
  1.20  1.50
  0.40  0.40  0.40
  0.95  0.95  0.95  0.95  0.95
  3.50
