# Supplementary material for: Quantification of water requirement of some major crops under semi-arid climate in Turkey
Source: PeerJ. 2022 Jul 7;10:e13696. doi: 10.7717/peerj.13696 (PMC9271273; doi:10.7717/peerj.13696)
Supplement: Supplemental Information 2 [file peerj-10-13696-s002.cro]

CROPWAT 8.0 Crop data
Olive               
30 80 55 80 
  0.66  0.72  0.68
  0.90  1.50
  0.65  0.65  0.65
  1.00  1.00  1.00  1.00  1.00
  3.00
