# Supplementary material for: Quantification of water requirement of some major crops under semi-arid climate in Turkey
Source: PeerJ. 2022 Jul 7;10:e13696. doi: 10.7717/peerj.13696 (PMC9271273; doi:10.7717/peerj.13696)
Supplement: Supplemental Information 3 [file peerj-10-13696-s003.cro]

CROPWAT 8.0 Crop data
table grapes        
22 54 83 65 
  0.63  0.86  0.43
  0.50  1.50
  0.35  0.35  0.35
  0.20  0.70  0.85  0.40  0.85
  1.50
