# Supplementary material for: Quantification of water requirement of some major crops under semi-arid climate in Turkey
Source: PeerJ. 2022 Jul 7;10:e13696. doi: 10.7717/peerj.13696 (PMC9271273; doi:10.7717/peerj.13696)
Supplement: Supplemental Information 4 [file peerj-10-13696-s004.cro]

CROPWAT 8.0 Crop data
Almond              
28 50 95 50 
  0.40  0.90  0.61
  0.60  1.20
  0.40  0.40  0.40
  1.00  1.00  1.00  1.00  1.00
  3.00
