# Supplementary material for: Quantification of water requirement of some major crops under semi-arid climate in Turkey
Source: PeerJ. 2022 Jul 7;10:e13696. doi: 10.7717/peerj.13696 (PMC9271273; doi:10.7717/peerj.13696)
Supplement: Supplemental Information 6 [file peerj-10-13696-s006.cli]

GAZIANTEP,""," 4",0,0,0,0,0,0,0
0.75	99.00	83.32
1.07	77.00	67.51
1.94	79.00	69.01
3.03	52.00	47.67
4.36	34.00	32.15
6.13	6.00	5.94
7.13	2.00	1.99
6.34	1.00	1.00
4.54	2.00	1.99
2.54	37.00	34.81
1.32	63.00	56.65
0.83	98.00	82.63
