# Supplementary material for: Quantification of water requirement of some major crops under semi-arid climate in Turkey
Source: PeerJ. 2022 Jul 7;10:e13696. doi: 10.7717/peerj.13696 (PMC9271273; doi:10.7717/peerj.13696)
Supplement: Supplemental Information 7 [file peerj-10-13696-s007.crm]

CROPWAT 8.0 Rain data
GAZIANTEP
  4  3
  0  0  0  0  0  0
     33.6     28.2     34.0     28.5     31.3     26.5      99.0      83.3
     27.4     23.7     24.6     21.7     25.2     22.1      77.0      67.5
     27.0     23.5     27.7     24.1     24.2     21.3      79.0      69.0
     20.1     18.1     16.9     15.6     15.1     14.0      52.0      47.7
     13.6     12.7     11.8     11.2      8.5      8.1      34.0      32.2
      4.4      4.2      0.9      1.0      0.8      0.9       6.0       5.9
      1.0      1.0      0.6      0.6      0.5      0.5       2.0       2.0
      0.4      0.4      0.3      0.3      0.4      0.4       1.0       1.0
      0.1      0.1      0.0      0.0      2.1      2.0       2.0       2.0
      8.7      8.3     12.7     12.1     15.5     14.4      37.0      34.8
     17.8     16.4     20.6     18.7     24.6     21.7      63.0      56.6
     29.8     25.4     34.3     28.7     33.8     28.4      98.0      82.6
