# Supplementary material for: Quantification of water requirement of some major crops under semi-arid climate in Turkey
Source: PeerJ. 2022 Jul 7;10:e13696. doi: 10.7717/peerj.13696 (PMC9271273; doi:10.7717/peerj.13696)
Supplement: Supplemental Information 8 [file peerj-10-13696-s008.pen]

"Location 84","GAZIANTEP",855,37.08,"N.L.",37.36," 01"
       7.3      -0.8      79.4     121.0      2.55      6.53      0.75
       9.2       0.4      73.2     129.6      2.45      8.14      1.07
      14.0       3.1      64.0     138.2      5.43     13.97      1.94
      19.7       7.2      58.5     138.2      7.20     18.73      3.03
      25.7      11.7      51.3     129.6      9.75     23.88      4.36
      31.2      16.7      42.8     181.4     12.06     27.73      6.13
      35.3      20.8      37.0     198.7     12.54     28.04      7.13
      35.1      20.6      36.6     164.2     11.53     25.22      6.34
      31.2      15.9      41.0     121.0      9.99     20.63      4.54
      24.2       9.8      50.2      77.8      7.48     14.43      2.54
      16.4       4.4      67.5      77.8      4.88      9.14      1.32
       9.9       1.3      76.4     103.7      2.26      5.76      0.83
