# Supplementary material for: Quantification of water requirement of some major crops under semi-arid climate in Turkey
Source: PeerJ. 2022 Jul 7;10:e13696. doi: 10.7717/peerj.13696 (PMC9271273; doi:10.7717/peerj.13696)
Supplement: Supplemental Information 9 [file peerj-10-13696-s009.pem]

CROPWAT 8.0 Climate data
 0   3
Location 84
GAZIANTEP
855.00
  37.08   37.36
  -0.8   7.3   79.4  121.0    2.5   6.5     0.82
   0.4   9.2   73.2  129.6    2.5   8.0     1.14
   3.1  14.0   64.0  138.2    5.4  13.8     2.08
   7.2  19.7   58.5  138.2    7.2  18.7     3.25
  11.7  25.7   51.3  129.6    9.8  23.9     4.66
  16.7  31.2   42.8  181.4   12.1  27.7     6.50
  20.8  35.3   37.0  198.7   12.5  28.0     7.52
  20.6  35.1   36.6  164.2   11.5  25.1     6.67
  15.9  31.2   41.0  121.0   10.0  20.3     4.78
   9.8  24.2   50.2   77.8    7.5  14.1     2.67
   4.4  16.4   67.5   77.8    4.9   8.9     1.42
   1.3   9.9   76.4  103.7    2.3   5.7     0.91
